# Supplementary material for: Vection Is Enhanced by Increased Exposure to Optic Flow
Source: Iperception. 2018 May 23;9(3):2041669518774069. doi: 10.1177/2041669518774069 (PMC6055108; doi:10.1177/2041669518774069)
Supplement: Supplemental material for Vection Is Enhanced by Increased Exposure to Optic Flow [file Supplemental_material_1.xlsx]

## Sheet: Sheet1
Vection Scene Database			Version 6.
2018. 2. 3.	Seno lab
No.	Title	Release	Directed by	Production	Starting time	Duration(s)	Vection strength	Made by	Location	Presence/Absence of characters	Note	Explanation of video clip content
1	The Sky Crawlers	2008	Mamoru Oshii	Production I.G	00:05:02	8	117	CG	in the sky	without		An airplane is approaching the ground. Only the shadow of the airplane is shown.
2	The Sky Crawlers	2008	Mamoru Oshii	Production I.G	00:12:37	24	128	CG	in the sky	without		The view from the cockpit of an airplane.
3	The Sky Crawlers	2008	Mamoru Oshii	Production I.G	00:14:54	16	132	CG	in the sky	without		Two fighters are approaching the airplane. A chase scene involving the airplanes.
4	The Sky Crawlers	2008	Mamoru Oshii	Production I.G	00:41:14	8	90	Hand writing+CG	on the ground	with		A character is moving straight ahead on a scooter.
5	Kantai Collection ‐KanColle‐	2014	Keizo Kusakawa	diomedéa	00:00:52	5	55.5	CG	in the sky	without	DVD volume 1	A fighter is moving forward over the sea. Many other fighters overtake the fighter.
6	Kantai Collection ‐KanColle‐	2014	Keizo Kusakawa	diomedéa	00:01:20	8	62.5	CG	on the ground	with	DVD volume 1	Characters are moving on the water. The scene begins by showing the characters’ feet, then changes to show the whole scenario.
7	Fullmetal Alchemist	2003	Seiｊi Mizushima	BONES	00:01:02	7	143	CG	in the sky	without	OP	Moving very fast through the mountains.
8	The Tale of the Princess Kaguya	2013	Isao Takahata	STUDIO GHIBLI	02:00:33	6	159	Hand writing+CG	in the sky	without		Moving through a flower garden and a lake and gradually flying into the sky.
9	The Tale of the Princess Kaguya	2013	Isao Takahata	STUDIO GHIBLI	02:01:05	14	98	Hand writing+CG	in the sky	with		Two main characters are flying freely over a village in a mountain and through mountains and forests.
10	Spirited Away	2001	Hayao Miyazaki	STUDIO GHIBLI	00:47:17	7	81	Hand writing+CG	on the ground	with		A boy is moving forward through a flower garden. A girl then approaches the observers through the same flower garden.
11	Spirited Away	2001	Hayao Miyazaki	STUDIO GHIBLI	01:39:38	21	94	Hand writing+CG	on the ground	without		A train is moving on the sea. However, there is no overall image of the train. The motion of the train is depicted by passing a rail crossing.
12	Spirited Away	2001	Hayao Miyazaki	STUDIO GHIBLI	01:40:16	24	97	Hand writing+CG	on the ground	come and go		Some characters are on the train, passing through the railway station.
13	Spirited Away	2001	Hayao Miyazaki	STUDIO GHIBLI	01:52:47	5	127	Hand writing+CG	in the sky	without		The main character is coming back to her world, and many characters are waving their hands for the departure.
14	Spirited Away	2001	Hayao Miyazaki	STUDIO GHIBLI	02:00:28	7	112	CG	on the ground	without		A car is moving away from a tunnel entrance. There is jittering movement in the scene, implying the motion of a car.
15	Mind Game	2004	Masaaki Yuasa	STUDIO4℃	00:32:51	20	86	Hand writing+CG	on the ground	come and go		Turning on a sharp curve is shown, with a special representation of the background.
16	Mind Game	2004	Masaaki Yuasa	STUDIO4℃	00:34:02	22	97.5	Hand writing+CG	on the ground	come and go		A scene showing a moving car being chased by another car. The camera then shows rotation of the scenery on a girl’s head.
17	Mind Game	2004	Masaaki Yuasa	STUDIO4℃	00:47:34	12	91	Hand writing	in the sky	without		The main character is climbing a ladder. His arms and feet are shown.
18	Mind Game	2004	Masaaki Yuasa	STUDIO4℃	01:18:08	20	176	CG	on the ground	without		A pan of the camera shows a small room in an ordinary Japanese home.
19	Mind Game	2004	Masaaki Yuasa	STUDIO4℃	01:31:03	71	140	Hand writing+CG	on the ground	with		The camera is chasing the main character, who is running and passing through various obstacles.
20	Crayon Shin-chan Serious Battle! Robot Dad Strikes Back	2014	Wataru Takahashi	SHIN-EI ANIMATION	00:12:03	87	192	Hand writing	on the ground	without		A first-person perspective of a man running through a town. This scene was drawn entirely by hand, not using computer graphics (CG).
21	The Seven Deadly Sins	2014	Tensai Okamura	A-1 Pictures	00:26:23	9	78	Hand writing+CG	on the ground	without	DVD volume 1	The camera gradually focuses on the main characters, then flies above them.
22	When Marnie Was There	2014	Hiromasa Yonebayashi	STUDIO GHIBLI	00:05:08	17	89	Hand writing+CG	on the ground	with		A girl is on the train. We can see the external environment passing by, through a large window in the train.
23	When Marnie Was There	2014	Hiromasa Yonebayashi	STUDIO GHIBLI	00:27:31	5	50.5	Hand writing	on the ground	with		A girl is going down the stairs. The background is passing by.
24	When Marnie Was There	2014	Hiromasa Yonebayashi	STUDIO GHIBLI	00:38:06	17	48	Hand writing	on the ground	with		Changing between the two viewpoints of two girls moving on a small boat.
25	Princess Mononoke	1997	Hayao Miyazaki	STUDIO GHIBLI	00:04:44	6	92.5	Hand writing	on the ground	with		A boy is running away from a monster.
26	Princess Mononoke	1997	Hayao Miyazaki	STUDIO GHIBLI	01:31:20	6	62	Hand writing+CG	on the ground	with		A monster is chasing a boy.
27	My Little Monster	2012	Hiro Kaburagi	Brain's Base	00:09:44	6	106	CG	on the ground	without	DVD volume 1	A first-person viewpoint of a boy who is crossing a crosswalk.
28	Stand By Me Doraemon	2014	Takashi Yamazaki, Ryuichi Yagi	Shirogumi, ROBOT, SHIN-EI ANIMATION	00:12:43	44	293	CG	in the sky	come and go		Flying through a town. The first-person viewpoint and camerawork showing the main character being chased were used seamlessly.
29	Stand By Me Doraemon	2014	Takashi Yamazaki, Ryuichi Yagi	Shirogumi, ROBOT, SHIN-EI ANIMATION	00:47:06	13	168	CG	in the sky	with		A scene going through a distorted tunnel. Various viewpoints are used.
30	Stand By Me Doraemon	2014	Takashi Yamazaki, Ryuichi Yagi	Shirogumi, ROBOT, SHIN-EI ANIMATION	01:02:07	72	260	CG	in the sky	come and go		The main character is flying through a highly urbanized future town. Various viewpoints are used.
31	The Wind Rises	2013	Hayao Miyazaki	STUDIO GHIBLI	01:02:49	4	77	Hand writing+CG	in the sky	with		An airplane is flying at low attitude through rice fields and a river.
32	The Wind Rises	2013	Hayao Miyazaki	STUDIO GHIBLI	00:02:20	7	33	Hand writing	on the ground	with		The main character is walking in the grassland. The camera and the character are moving at the same speed.
33	Dragon Ball Z：Battle of Gods	2013	Masahiro Hosoda	TOEI ANIMATION	00:06:57	23	138	CG	in the sky	without		An upwards tracking shot showing forward movement in outer space.
34	Dragon Ball Z：Battle of Gods	2013	Masahiro Hosoda	TOEI ANIMATION	01:19:29	19	138	Hand writing+CG	in the sky	with		A battle scene involving two men flying very quickly through many buildings.
35	Dragon Ball Z：Battle of Gods	2013	Masahiro Hosoda	TOEI ANIMATION	01:20:09	8	57	Hand writing+CG	in the sky	without		A track-back shot from the two battling men to the audience watching the battle.
36	Sound! Euphonium	2015	Tatsuya Ishihara	Kyoto Animation	00:04:44	5	81	Hand writing+CG	on the ground	without	DVD volume 1	The camera is moving around in the class room and gradually focusing on the eye of a girl.
37	Sound! Euphonium	2015	Tatsuya Ishihara	Kyoto Animation	00:42:04	6	53	Hand writing+CG	on the ground	with	DVD volume 1	Characters are walking on the road to school. The background is passing by.
38	GUNSLINGER STRATOS	2015	Shinpei Ezaki	A-1 Pictures	00:04:01	9	71.5	Hand writing+CG	in the sky	come and go	DVD volume 1	The camera is following a character in a gunfight.
39	GUNSLINGER STRATOS	2015	Shinpei Ezaki	A-1 Pictures	00:06:08	7	45	CG	on the ground	without	DVD volume 1	The camera shows a character walking on the road from a first-person viewpoint.
40	Wolf Children	2012	Mamoru Hosoda	CHIZU	00:54:10	43	132	Hand writing+CG	on the ground	come and go		A boy and a girl are running on a snowy mountain, shown from a first-person viewpoint.
41	Wolf Children	2012	Mamoru Hosoda	CHIZU	01:21:00	14	88.5	CG	on the ground	without		Running through a mountain road, shown from a first-person viewpoint.
42	Girls und Panzer: This is the Real Anzio Battle!	2014	Tsutomu Mizushima	Actas	00:23:54	28	84	CG	on the ground	come and go	ＯＶＡ	Various view-points are used to show a tank battle, and the movement of a tank.
43	Girls und Panzer: This is the Real Anzio Battle!	2014	Tsutomu Mizushima	Actas	00:26:27	13	108	CG	on the ground	without	ＯＶＡ	A tank battle. The camera shows jittering motion representing a rough mountain road.
44	Girls und Panzer	2012	Tsutomu Mizushima	Actas	00:00:44	60	173	CG	on the ground	without	DVD volume 1	A first-person viewpoint of a tank that is moving through a mountain.
45	Girls und Panzer	2012	Tsutomu Mizushima	Actas	00:22:05	29	119	CG	in the sky	without	DVD volume 1	A track-back shot, moving from a girl to the whole town, on a very large battleship.
46	Girls und Panzer	2012	Tsutomu Mizushima	Actas	00:36:09	15	139	CG	on the ground	without	DVD volume 2	A first-person viewpoint of one tank chasing another tank. There are horizontal oscillatory movements in the scene.
47	Girls und Panzer	2012	Tsutomu Mizushima	Actas	00:39:13	39	172	Hand writing+CG	on the ground	come and go	DVD volume 6	A tank battle. Various viewpoints are shown, switching between the tanks of the main characters and the enemies.
48	Pokémon the Movie: Diancie and the Cocoon of Destruction	2014	Kunihiko Yuyama	OLM Team Kamei	00:00:30	12	120	CG	in the sky	without		Traveling through a tunnel in a mine containing many shiny stones.
49	Pokémon the Movie: Diancie and the Cocoon of Destruction	2014	Kunihiko Yuyama	OLM Team Kamei	00:07:27	58	115.5	Hand writing+CG	in the sky	without		The camera moves around the various scenery. The scene is comprised of many cuts.
50	The Girl Who Leapt Through Time	2006	Mamoru Hosoda	MADHOUSE	00:09:59	30	113	Hand writing+CG	in the sky	without		The background, which implies the memories of the main character, is passing through the main character very quickly.
51	The Girl Who Leapt Through Time	2006	Mamoru Hosoda	MADHOUSE	01:00:03	7	41	Hand writing	on the ground	with		A girl is running down a steep slope.
52	The Girl Who Leapt Through Time	2006	Mamoru Hosoda	MADHOUSE	01:01:30	44	58	Hand writing	on the ground	with		A girl is talking on a cell phone while walking up a steep slope.
53	The Girl Who Leapt Through Time	2006	Mamoru Hosoda	MADHOUSE	01:19:15	10	41	Hand writing	on the ground	with		A girl is running down a steep slope again at full speed. The movement is very fast and very active.
54	The Girl Who Leapt Through Time	2006	Mamoru Hosoda	MADHOUSE	01:23:42	52	64	Hand writing	on the ground	come and go		A girl is running through a town. The camera and the girl are chasing each other.
55	Dragon Ball Z: Resurrection 'F'	2015	Tadayoshi Yamamuro	TOEI ANIMATION	00:00:49	27	151	CG	in the sky	without		The camera is flying through an unusual valley, then goes under the water.
56	Dragon Ball Z: Resurrection 'F'	2015	Tadayoshi Yamamuro	TOEI ANIMATION	01:13:55	12	66	Hand writing+CG	in the sky	with		A main character is flying and the camera is chasing him.
57	SUMMER WARS	2009	Mamoru Hosoda	MADHOUSE	00:01:02	45	101	CG	in the sky	without		A camera is diving into a virtual world created by a cell phone. A large number of avatars are flying around.
58	SUMMER WARS	2009	Mamoru Hosoda	MADHOUSE	00:01:59	106	158	CG	in the sky	come and go		A first-person viewpoint of an avatar in the virtual world. Many cuts are used.
59	SUMMER WARS	2009	Mamoru Hosoda	MADHOUSE	00:08:35	14	108	Hand writing+CG	on the ground	with		A bus is moving in a forest. Trees can be seen from the windows, creating the impression of self-motion.
60	SUMMER WARS	2009	Mamoru Hosoda	MADHOUSE	00:30:33	14	62	Hand writing+CG	in the sky	come and go		An avatar is chasing an enemy in the virtual world.
61	Phoenix: Yamato Chapter	1987	Toshio Hirata	MADHOUSE	00:01:08	6	30.5	Hand writing	on the ground	with		The main character is walking in the forest. The background is passing by.
62	One Million-year Trip: Bander Book	1978	Osamu Tezuka	Nippon Television Network, Tezuka Productions	00:05:15	25	59.5	Hand writing	on the ground	come and go		A main character is riding a horse and going through the forest. Many passing trees create the impression of rapid motion.
63	One Million-year Trip: Bander Book	1978	Osamu Tezuka	Nippon Television Network, Tezuka Productions	00:33:43	27	45	Hand writing	on the ground	with		A main character is riding a horse and running through the wilderness.
64	Undersea Super Train: Marine Express	1979	Osamu Tezuka, Satoshi Dezaki	Nippon Television Network, Tezuka Productions	00:13:28	14	95	Hand writing	on the ground	without		A special train is traveling under the sea. The camera uses a combination of the first person viewpoint and the objective viewpoint.
65	Fumoon	1980	Hisashi Sakaguchi	Nippon Television Network, Tezuka Productions	00:03:52	28	29.5	Hand writing	on the ground	with		A bike is traveling along a road at night. The bike is accelerating.
66	Bremen 4: Angels in Hell	1981	Osamu Tezuka	Nippon Television Network, Tezuka Productions	00:21:20	15	21.5	Hand writing	on the ground	with		Animals are walking. Their feet are not shown.
67	Bremen 4: Angels in Hell	1981	Osamu Tezuka	Nippon Television Network, Tezuka Productions	00:32:09	15	32.5	Hand writing	on the ground	with		Four animals are walking. The camera shows a side shot and a frontal shot.
68	Bremen 4: Angels in Hell	1981	Osamu Tezuka	Nippon Television Network, Tezuka Productions	01:19:49	15	33.5	Hand writing	on the ground	with		A donkey is running desperately with several boys on its back.
69	Prime Rose	1983	Satoshi Dezaki	Tezuka Productions	00:44:52	6	19	Hand writing	on the ground	with		A solder riding a horse is passing in the storm.
70	Prime Rose	1983	Satoshi Dezaki	Tezuka Productions	00:49:50	6	27.5	Hand writing	on the ground	with		A boy is running. The rocky mountains in the background are passing by.
71	Prime Rose	1983	Satoshi Dezaki	Tezuka Productions	01:08:32	16	62.5	Hand writing	on the ground	with		Two main characters are riding on horses. The background is passing by.
72	Bagi, the Monster of Mighty Nature	1984	Osamu Tezuka	Nippon Television Network, Tezuka Productions	00:01:40	17	55	Hand writing	on the ground	come and go		Two main characters are riding on bikes and passing through the riverside in a forest.
73	Bagi, the Monster of Mighty Nature	1984	Osamu Tezuka	Nippon Television Network, Tezuka Productions	00:02:33	10	47.5	Hand writing	on the ground	come and go		Two main characters are riding on bikes and passing through the jungle. The camera uses the first-person viewpoint and the objective perspective.
74	Bagi, the Monster of Mighty Nature	1984	Osamu Tezuka	Nippon Television Network, Tezuka Productions	00:03:40	17	62	Hand writing	on the ground	come and go		A group of moving bikes is implied by a view of the lights of the bikes. After that impression is established, the camera switches to a first-person viewpoint.
75	Bagi, the Monster of Mighty Nature	1984	Osamu Tezuka	Nippon Television Network, Tezuka Productions	00:16:49	14	22	Hand writing	on the ground	with		Two bikes are running. A tilted point of view is used.
76	Bagi, the Monster of Mighty Nature	1984	Osamu Tezuka	Nippon Television Network, Tezuka Productions	00:29:37	7	44	Hand writing	on the ground	with		The main characters are running away from an invader. A tilted point of view is used.
77	Border Planet	1986	Osamu Tezuka	Tezuka Productions	00:38:50	8	28.5	Hand writing	on the ground	with		A girl is running in a cave. The changing texture of the rock implies the speed of the girl.
78	Border Planet	1986	Osamu Tezuka	Tezuka Productions	00:43:15	4	25	Hand writing	on the ground	with		A girl is running in a building. The passing background is blurred.
79	Tezuka Osamu Story: I am Son-goku	1989	Rintaro、Masami Hata	Tezuka Productions	00:01:06	19	28.5	Hand writing	on the ground	with		A boy is running, shown from a bird’s-eye point of view.
80	Tezuka Osamu Story: I am Son-goku	1989	Rintaro、Masami Hata	Tezuka Productions	00:01:58	18	46	Hand writing	in the sky	with		A boy is riding on a cloud and floating higher and higher. A town is shown from the bird’s-eye point of view.
81	Metropolis	2001	Rintaro	MADHOUSE	00:01:37	22	71.5	CG	in the sky	without		A camera is gradually moving upwards and showing a very large and highly urban futuristic building from the bottom to the top.
82	Metropolis	2001	Rintaro	MADHOUSE	00:02:39	11	93	CG	in the sky	without		A track-back shot. The top of the building still cannot be seen, even after the camera has moved further and further from the building.
83	Metropolis	2001	Rintaro	MADHOUSE	00:10:23	20	77.5	CG	in the sky	without		The whole Metropolis is shown from the viewpoint of the highest futuristic building.
84	Metropolis	2001	Rintaro	MADHOUSE	00:14:53	17	79.5	Hand writing+CG	on the ground	without		A very long upwards tracking shot to the experimental room.
85	Metropolis	2001	Rintaro	MADHOUSE	00:21:52	5	62	Hand writing	on the ground	come and go		A strange robot appears and moves along the ground.
86	Metropolis	2001	Rintaro	MADHOUSE	00:38:08	8	58	Hand writing+CG	on the ground	with		An elevator is going down. Steel frames are moving up.
87	Metropolis	2001	Rintaro	MADHOUSE	00:50:20	12	106	Hand writing	in the sky	without		A very long upwards tracking shot, with optic flow shown by many steel frames.
88	Metropolis	2001	Rintaro	MADHOUSE	00:55:27	4	41.5	Hand writing+CG	on the ground	with		A main characer is runnning through a back street.
89	Metropolis	2001	Rintaro	MADHOUSE	01:10:42	41	115.5	Hand writing+CG	on the ground	with		A young man is rotating around a girl. The camera alternates between two first-person viewpoints to show their perspectives.
90	Metropolis	2001	Rintaro	MADHOUSE	01:37:58	5	81.5	Hand writing+CG	in the sky	without		A track-back shot. A girl is falling down from a location at which a boy is lying. The image of the boy becomes smaller and smaller, and finally, he can no longer be seen.
91	A Thousand and One Nights	1969	Eiichi Yamamoto	MUSHI PRODUCTION	00:10:24	6	21.5	Hand writing	on the ground	with	produced by Osamu Tezuka	A main character is walking slowly down a corridor at night.
92	A Thousand and One Nights	1969	Eiichi Yamamoto	MUSHI PRODUCTION	00:17:47	23	31	Hand writing	on the ground	with		Two main characters are riding on two horses. A tilt shot and a long shot are used.
93	A Thousand and One Nights	1969	Eiichi Yamamoto	MUSHI PRODUCTION	00:34:09	6	34.5	Hand writing	in the sky	come and go		A scene shows falling downwards. This downwards falling movement is implied by showing a wall moving upwards.
94	A Thousand and One Nights	1969	Eiichi Yamamoto	MUSHI PRODUCTION	01:40:09	51	33	Hand writing	on the ground	come and go		Two men are racing, while riding two different horses. Various cuts are used.
95	A Thousand and One Nights	1969	Eiichi Yamamoto	MUSHI PRODUCTION	01:41:09	25	34.5	Hand writing	on the ground	with		Two men are racing, while riding two different horses. Motion lines are used to give the impression of high speed.
96	Cleopatra	1970	Osamu Tezuka, Eiichi Yamamoto	MUSHI PRODUCTION	00:12:20	14	18.5	Hand writing	on the ground	with		A king and a solder are moving forward on a carriage.
97	Cleopatra	1970	Osamu Tezuka, Eiichi Yamamoto	MUSHI PRODUCTION	00:24:48	31	25.5	Hand writing	on the ground	with		A boat is traveling across a river.
98	Cleopatra	1970	Osamu Tezuka, Eiichi Yamamoto	MUSHI PRODUCTION	01:17:21	51	36	Hand writing	on the ground	with		A ship is traveling across the sea. There is vertical oscillatory movement in the optic flow.
99	Belladonna of Sadness	1973	Eiichi Yamamoto	MUSHI PRODUCTION	00:32:34	22	32.5	Hand writing	on the ground	with		A crying woman is running. A woman is shown in slow motion, but the background flow is fast.
100	Belladonna of Sadness	1973	Eiichi Yamamoto	MUSHI PRODUCTION	00:45:59	33	54.5	Hand writing+CG	in the sky	with	**	Blue bubbles in the background are moving downwards.
101	The Boy and The Beast	2015	Mamoru Hosoda	CHIZU	00:09:06	8	80.5	CG	on the ground	without		A first-person view of a boy. The camera work should induce some dizziness.
102	The Boy and The Beast	2015	Mamoru Hosoda	CHIZU	00:12:20	34	183	Hand writing+CG	on the ground	come and go		A small boy is in a strange alternative world, moving very quickly and passing by many peoples’ feet.
103	The Boy and The Beast	2015	Mamoru Hosoda	CHIZU	01:09:59	17	57	Hand writing	on the ground	with		Two main characters are walking and the camera is moving at the same speed as the characters. The background is passing by in relatively slow motion.
104	The Boy and The Beast	2015	Mamoru Hosoda	CHIZU	01:11:32	21	54	Hand writing	on the ground	come and go		A main character is walking relatively quickly, and begins to run. The camera is moving at the same speed as the character.
105	The Boy and The Beast	2015	Mamoru Hosoda	CHIZU	01:32:15	12	98	Hand writing+CG	on the ground	come and go		A first-person viewpoint shows the main character moving forward along a very narrow back street.
106	TIGER & BUNNY	2011	Keiichi Sato	SUNRISE	00:27:45	14	81.5	CG	on the ground	come and go	DVD volume 4	A car is moving at very high speed on the highway. A first-person viewpoint shows the driving car.
107	The Heroic Legend of Arslan	2015	Noriyuki Abe	LIDENFILMS, SANZIGEN	00:00:23	12	127	Hand writing+CG	in the sky	without		A flying bird is going into the army.
108	The Heroic Legend of Arslan	2015	Noriyuki Abe	LIDENFILMS, SANZIGEN	00:01:12	8	106	CG	on the ground	without		The camera is moving forward with large horizontal oscillations.
109	Millennium Actress	2002	Satoshi Kon	MADHOUSE	00:19:36	10	45.5	Hand writing	on the ground	with		A girl is chasing a train. The camera is positioned in front of the running girl.
110	Millennium Actress	2002	Satoshi Kon	MADHOUSE	00:47:28	8	45	Hand writing	on the ground	without		A girl is running in a darkened building. The way ahead cannot be seen because of the darkness of the scene.
111	My Neighbor Totoro	1988	Hayao Miyazaki	STUDIO GHIBLI	00:02:22	4	51.9	Hand writing	on the ground	with		A car is moving. The background is passing horizontally.
112	My Neighbor Totoro	1988	Hayao Miyazaki	STUDIO GHIBLI	00:02:48	12	87.9	Hand writing	on the ground	with		A moving car is depicted from a side view.
113	My Neighbor Totoro	1988	Hayao Miyazaki	STUDIO GHIBLI	00:28:52	13	68.1	Hand writing	on the ground	with		A little girl is chasing a small strange animal, shown from a side view.
114	My Neighbor Totoro	1988	Hayao Miyazaki	STUDIO GHIBLI	01:00:27	9	80.8	Hand writing	in the sky	with		Some girls are holding a large strange animal and flying over the rice fields.
115	My Neighbor Totoro	1988	Hayao Miyazaki	STUDIO GHIBLI	01:07:37	11	61	Hand writing	on the ground	with		Two depressed girls are walking slowly.
116	My Neighbor Totoro	1988	Hayao Miyazaki	STUDIO GHIBLI	01:20:02	24	109.5	Hand writing	on the ground	come and go		A cat bus is running through the mountains and forests with two girls. A side viewpoint and a subjective viewpoint are used.
117	My Neighbor Totoro	1988	Hayao Miyazaki	STUDIO GHIBLI	01:23:31	5	41.8	Hand writing	on the ground	with		A cat bus is running through a street at night. The scene is shown from a distant viewpoint using a long shot.
118	Porco Rosso	1992	Hayao Miyazaki	STUDIO GHIBLI	00:05:51	10	71.5	Hand writing	in the sky	with		A small red airplane is flying the sky.
119	Porco Rosso	1992	Hayao Miyazaki	STUDIO GHIBLI	00:10:10	13	61.8	Hand writing	in the sky	with		A small red airplane is flying in the sunset sky. The clouds are passing.
120	Porco Rosso	1992	Hayao Miyazaki	STUDIO GHIBLI	00:21:08	34	57	Hand writing	in the sky	with		A small red airplane is taking off from the sea.
121	Porco Rosso	1992	Hayao Miyazaki	STUDIO GHIBLI	00:39:55	4	60	Hand writing	on the ground	with		A pig-man is walking on stone paving. The camera is moving at the same speed as the walking character.
122	Porco Rosso	1992	Hayao Miyazaki	STUDIO GHIBLI	00:40:19	65	96.3	Hand writing	on the ground	with		A scene showing a driving car. The passing background can be seen through the windows of the car.
123	Porco Rosso	1992	Hayao Miyazaki	STUDIO GHIBLI	00:46:21	20	114.5	Hand writing	in the sky	come and go		The red airplane is taking off from the river. There are some obstacles to avoid during takeoff. The pig-man is rapidly changing the direction of the airplane.
124	Porco Rosso	1992	Hayao Miyazaki	STUDIO GHIBLI	00:48:39	18	119.5	Hand writing	in the sky	with		The red airplane is flying at a lower altitude. The scene is shown using various viewpoints.
125	Porco Rosso	1992	Hayao Miyazaki	STUDIO GHIBLI	00:51:33	23	104.5	Hand writing	in the sky	with		The red airplane is flying around a building. The viewpoints from the airplane and the building are alternated.
126	Porco Rosso	1992	Hayao Miyazaki	STUDIO GHIBLI	00:52:18	16	87.6	Hand writing	in the sky	with		The pig-man and a girl in the red airplane are gliding on the sea water.
127	Porco Rosso	1992	Hayao Miyazaki	STUDIO GHIBLI	00:56:27	11	56.4	Hand writing	on the ground	with		The red airplane is moving on the surface of the sea, shown with a side shot.
128	Porco Rosso	1992	Hayao Miyazaki	STUDIO GHIBLI	01:28:14	12	53.2	Hand writing	in the sky	with		A red airplane is flying in the sky. There is some jittering and oscillatory movement in the optic flow.
129	Castle in the Sky	1986	Hayao Miyazaki	STUDIO GHIBLI	00:05:39	15	52	Hand writing	in the sky	with		A girl is falling through the sky.
130	Castle in the Sky	1986	Hayao Miyazaki	STUDIO GHIBLI	00:21:40	8	56.5	Hand writing	on the ground	with		A boy and a girl are moving on a dolly. The dolly line is in a deep valley.
131	Castle in the Sky	1986	Hayao Miyazaki	STUDIO GHIBLI	00:51:22	22	123.8	Hand writing	in the sky	come and go		Strange small insect-like airplanes are flying through a grassland. The first-person viewpoint is used.
132	Castle in the Sky	1986	Hayao Miyazaki	STUDIO GHIBLI	01:00:21	6	45.5	Hand writing	in the sky	with		A strange small insect-like airplane is flying through a grassland. The camera is in front of the airplane.
133	Kiki's Delivery Service	1989	Hayao Miyazaki	STUDIO GHIBLI	00:12:43	38	101.7	Hand writing	on the ground	come and go		Passing scenery from a train. A young female witch is moved by the beautiful scenery.
134	Kiki's Delivery Service	1989	Hayao Miyazaki	STUDIO GHIBLI	00:30:26	7	53	Hand writing	on the ground	with		A young female witch is walking in a town. The camera is moving at the same speed as the character walking. The background is passing by.
135	Kiki's Delivery Service	1989	Hayao Miyazaki	STUDIO GHIBLI	01:08:49	19	83.1	Hand writing	on the ground	come and go		A young female witch and a boy are riding a bicycle along a bayside road.
136	Nausicaä of the Valley of the Wind	1984	Hayao Miyazaki	Topcraft	00:27:16	10	52.8	Hand writing	in the sky	with		A woman and a very large bag are flying in the sky. The clouds are passing. The scene is shown from a side shot.
137	Nausicaä of the Valley of the Wind	1984	Hayao Miyazaki	Topcraft	01:55:57	6	56	Hand writing	on the ground	with		Two men on the back of strange ostrich-like birds are running in the desert. The scene is shown from a side shot.
138	Howl's Moving Castle	2004	Hayao Miyazaki	STUDIO GHIBLI	00:00:35	6	58.4	Hand writing+CG	on the ground	with		A strange castle is walking along a mountain road. The camera focuses on the feet of the castle.
139	Howl's Moving Castle	2004	Hayao Miyazaki	STUDIO GHIBLI	00:19:22	13	68.5	Hand writing+CG	on the ground	with		The strange walking castle is going down a mountain. The main character is attempting to hold the entrance open.
140	Howl's Moving Castle	2004	Hayao Miyazaki	STUDIO GHIBLI	00:53:31	32	79	Hand writing+CG	on the ground	with		The main character and a dog are walking, shown from a side shot. The background is passing by.
141	Howl's Moving Castle	2004	Hayao Miyazaki	STUDIO GHIBLI	00:54:17	11	53.5	Hand writing+CG	on the ground	with		A bird’s-eye point of view shows witches walking.
142	Howl's Moving Castle	2004	Hayao Miyazaki	STUDIO GHIBLI	01:10:02	5	81.4	Hand writing+CG	in the sky	with		The main character is going up the mountain using an airplane.
143	Digimon Adventure Children's War Game!	2000	Mamoru Hosoda	TOEI ANIMATION	00:12:04	19	169	Hand writing+CG	in the sky	come and go		Digital monsters are moving through a tunnel.
144	Digimon Adventure Children's War Game!	2000	Mamoru Hosoda	TOEI ANIMATION	00:23:24	31	174.8	Hand writing+CG	in the sky	come and go		Digital monsters are moving through a tunnel, shown from a first-person viewpoint.
145	Digimon Adventure Children's War Game!	2000	Mamoru Hosoda	TOEI ANIMATION	00:32:03	6	138.1	CG	on the ground	without		Two digital monsters are moving through the tunnel.
146	One Piece: Baron Omatsuri and the Secret Island	2005	Mamoru Hosoda	TOEI ANIMATION	00:03:29	23	123.5	Hand writing+CG	on the ground	without		A ship is crossing over the sea. There are vertical oscillations in the optic flow.
147	One Piece: Baron Omatsuri and the Secret Island	2005	Mamoru Hosoda	TOEI ANIMATION	00:18:57	61	161	Hand writing+CG	on the ground	without		The first-person viewpoint depicts forward motion into the jungle.
148	One Piece: Baron Omatsuri and the Secret Island	2005	Mamoru Hosoda	TOEI ANIMATION	00:32:31	17	91.2	Hand writing	on the ground	with		A boat is moving on the ocean, shown from a side shot. The background is passing by.
149	One Piece: Baron Omatsuri and the Secret Island	2005	Mamoru Hosoda	TOEI ANIMATION	00:33:01	8	94.7	Hand writing+CG	on the ground	with		Two main characters are moving on a boat. They are quarreling.
150	One Piece: Baron Omatsuri and the Secret Island	2005	Mamoru Hosoda	TOEI ANIMATION	00:33:43	9	97.8	Hand writing+CG	on the ground	with		The boat is moving forward. The background shows expanding motion.
History:	2018. 2.3 Version 6
	2018.01.26 Version 5 Scene explanations were added
	2017.06.19 Version 4 40 scenes were added. 150 in total
	2016.10. Version 3 60 scenes were added. 110 in total
	2015.12. Version 2 30 scenes were added. 60 in total
	2015.06. Version 1 30 scenes
